# Supplementary material for: Inhibitors of BRAF dimers using an allosteric site
Source: Nat Commun. 2020 Sep 1;11:4370. doi: 10.1038/s41467-020-18123-2 (PMC7462985; doi:10.1038/s41467-020-18123-2)
Supplement: Supplementary file 4 — Source Data [file 41467_2020_18123_MOESM4_ESM.zip]

Archive with 7 entries (6 files):
- All-source-data-MainFigures_Editorial.xlsx
- __MACOSX/
- __MACOSX/._All-source-data-MainFigures_Editorial.xlsx
- All-source-data-SuppFigures_editorial.xlsx
- __MACOSX/._All-source-data-SuppFigures_editorial.xlsx
- All-source-data_DATA_editorial.xlsx
- __MACOSX/._All-source-data_DATA_editorial.xlsx
