# Supplementary material for: Inhibitors of BRAF dimers using an allosteric site
Source: Nat Commun. 2020 Sep 1;11:4370. doi: 10.1038/s41467-020-18123-2 (PMC7462985; doi:10.1038/s41467-020-18123-2)
Supplement: Supplementary file 4 — Source Data [file 41467_2020_18123_MOESM4_ESM.zip › All-source-data-SuppFigures_editorial.xlsx]

## Sheet: Supp. Figure 1a
Supp. Figure 1a

## Sheet: Supp. Figure 1c
Supp. Figure 1c

## Sheet: Supp. Figure 4
		Supp. Figure 4

## Sheet: Supp. Figure 10
Supp. Figure 10a
Supp. Figure 10b

## Sheet: Supp. Figure 16a
Supp. Figure 16a

## Sheet: Supp. Figure 17
Supp. Figure 17

## Sheet: Supp. Figure 18c
Supp. Figure 18c

## Sheet: Supp. Figure 19
Supp. Figure 19

## Sheet: Supp. Figure 20a
Supp. Figure 20a

## Sheet: Supp. Figure 21
Supp. Figure 21

[truncated: 2 more sheets: Supp. Figure 22a, Supp. Figure 22c]
