# Supplementary material for: Inhibitors of BRAF dimers using an allosteric site
Source: Nat Commun. 2020 Sep 1;11:4370. doi: 10.1038/s41467-020-18123-2 (PMC7462985; doi:10.1038/s41467-020-18123-2)
Supplement: Supplementary file 4 — Source Data [file 41467_2020_18123_MOESM4_ESM.zip › All-source-data_DATA_editorial.xlsx]

## Sheet: Figure 1
Figure 1d
		Normalized pERK
		Regular Media	0.5μM Vemurafenib	0.1μM Trametinib	Regular Media	0.5μM Vemurafenib
		Average	Average	Average	Average	Average
	Controls	100	92.5	8.5
	5μM Ponatinib				5	-0.5
Figure 1h
		Inhibition (%) by ZLYTE
	Concentration (nM)	Ponatinib (BRAFV600E)	Ponatinib (BRAFWT)
		Average	Average
	5000	103.5	83.5
	1670	101.5	73.5
	556	99.5	58
	185	92	41
	61.7	83.5	21
	20.6	59	7.5
	6.86	37	6
	2.29	16.5	6.5
	0.762	1.5	3.5
	0.248	6	7.5

## Sheet: Figure 5
Figure 5f
scanEDGE℠ Kinome Data
Compound Name	DiscoveRx Gene Symbol	Entrez Gene Symbol	Percent Control	Compound Concentration (nM)
PHI1	ABL1(E255K)-phosphorylated	ABL1	0.25	1000
PHI1	ABL1(T315I)-phosphorylated	ABL1	3.5	1000
PHI1	ABL1-nonphosphorylated	ABL1	0	1000
PHI1	ABL1-phosphorylated	ABL1	0.1	1000
PHI1	ACVR1B	ACVR1B	0.4	1000
PHI1	ADCK3	CABC1	100	1000
PHI1	AKT1	AKT1	89	1000
PHI1	ALK	ALK	62	1000
PHI1	AURKA	AURKA	72	1000
PHI1	AURKB	AURKB	80	1000
PHI1	AXL	AXL	65	1000
PHI1	BMPR2	BMPR2	72	1000
PHI1	BRAF	BRAF	0.9	1000
PHI1	BRAF(V600E)	BRAF	0.15	1000
PHI1	BTK	BTK	83	1000
PHI1	CDK11	CDK19	0	1000
PHI1	CDK2	CDK2	92	1000
PHI1	CDK3	CDK3	99	1000
PHI1	CDK7	CDK7	45	1000
PHI1	CDK9	CDK9	72	1000
PHI1	CHEK1	CHEK1	100	1000
PHI1	CSF1R	CSF1R	0.1	1000
PHI1	CSNK1D	CSNK1D	89	1000
PHI1	CSNK1G2	CSNK1G2	84	1000
PHI1	DCAMKL1	DCLK1	49	1000
PHI1	DDR1	DDR1		1000
PHI1	DYRK1B	DYRK1B	39	1000
PHI1	EGFR	EGFR	84	1000
PHI1	EGFR(L858R)	EGFR	83	1000
PHI1	EPHA2	EPHA2	14	1000
PHI1	ERBB2	ERBB2	29	1000
PHI1	ERBB4	ERBB4	62	1000
PHI1	ERK1	MAPK3	98	1000
PHI1	FAK	PTK2	100	1000
PHI1	FGFR2	FGFR2	73	1000
PHI1	FGFR3	FGFR3	100	1000
PHI1	FLT3	FLT3	3	1000
PHI1	GSK3B	GSK3B	100	1000
PHI1	IGF1R	IGF1R	95	1000
PHI1	IKK-alpha	CHUK	30	1000
PHI1	IKK-beta	IKBKB	58	1000
PHI1	INSR	INSR	91	1000
PHI1	JAK2(JH1domain-catalytic)	JAK2	81	1000
PHI1	JAK3(JH1domain-catalytic)	JAK3	23	1000
PHI1	JNK1	MAPK8	79	1000
PHI1	JNK2	MAPK9	84	1000
PHI1	JNK3	MAPK10	77	1000
PHI1	KIT	KIT	0	1000
PHI1	KIT(D816V)	KIT	11	1000
PHI1	KIT(V559D,T670I)	KIT	0.1	1000
PHI1	LKB1	STK11	60	1000
PHI1	LYN	LYN		1000
PHI1	MAP3K4	MAP3K4	89	1000
PHI1	MAPKAPK2	MAPKAPK2	98	1000
PHI1	MARK3	MARK3	90	1000
PHI1	MEK1	MAP2K1	91	1000
PHI1	MEK2	MAP2K2	79	1000
PHI1	MET	MET	95	1000
PHI1	MKNK1	MKNK1	77	1000
PHI1	MKNK2	MKNK2	79	1000
PHI1	MLK1	MAP3K9	85	1000
PHI1	p38-alpha	MAPK14	77	1000
PHI1	p38-beta	MAPK11	0.6	1000
PHI1	PAK1	PAK1	100	1000
PHI1	PAK2	PAK2	94	1000
PHI1	PAK4	PAK4	100	1000
PHI1	PCTK1	CDK16	87	1000
PHI1	PDGFRA	PDGFRA	0.5	1000
PHI1	PDGFRB	PDGFRB	0	1000
PHI1	PDPK1	PDPK1	76	1000
PHI1	PIM1	PIM1	63	1000
PHI1	PIM3	PIM3	83	1000
PHI1	PKAC-alpha	PRKACA	60	1000
PHI1	PLK1	PLK1	85	1000
PHI1	PRKCE	PRKCE	42	1000
PHI1	RAF1	RAF1	6	1000
PHI1	RET	RET	0.05	1000
PHI1	ROCK2	ROCK2	35	1000
PHI1	RSK2(Kin.Dom.1-N-terminal)	RPS6KA3	86	1000
PHI1	SNARK	NUAK2	87	1000
PHI1	SRC	SRC	19	1000
PHI1	SRPK3	SRPK3	89	1000
PHI1	TGFBR1	TGFBR1	100	1000
PHI1	TIE2	TEK	16	1000
PHI1	TRKA	NTRK1	2	1000
PHI1	TSSK1B	TSSK1B	92	1000
PHI1	TYK2(JH1domain-catalytic)	TYK2	94	1000
PHI1	ULK2	ULK2	75	1000
PHI1	VEGFR2	KDR	0.2	1000
PHI1	YANK3	STK32C	91	1000
PHI1	YES	YES1		1000
PHI1	ZAP70	ZAP70	88	1000
PON	ABL1(E255K)-phosphorylated	ABL1	0.1	1000
PON	ABL1(T315I)-phosphorylated	ABL1	1	1000
PON	ABL1-nonphosphorylated	ABL1	0	1000
PON	ABL1-phosphorylated	ABL1	0.1	1000
PON	ACVR1B	ACVR1B	100	1000
PON	ADCK3	CABC1	100	1000
PON	AKT1	AKT1	95	1000
PON	ALK	ALK	62	1000
PON	AURKA	AURKA	45	1000
PON	AURKB	AURKB	56	1000
PON	AXL	AXL	14	1000
PON	BMPR2	BMPR2	97	1000
PON	BRAF	BRAF	0.6	1000
PON	BRAF(V600E)	BRAF	0	1000
PON	BTK	BTK	22	1000
PON	CDK11	CDK19	0.05	1000
PON	CDK2	CDK2	51	1000
PON	CDK3	CDK3	37	1000
PON	CDK7	CDK7	6.2	1000
PON	CDK9	CDK9	28	1000
PON	CHEK1	CHEK1	100	1000
PON	CSF1R	CSF1R	0.05	1000
PON	CSNK1D	CSNK1D	100	1000
PON	CSNK1G2	CSNK1G2	88	1000
PON	DCAMKL1	DCLK1	95	1000
PON	DDR1	DDR1	0.3	1000
PON	DYRK1B	DYRK1B	100	1000
PON	EGFR	EGFR	15	1000
PON	EGFR(L858R)	EGFR	19	1000
PON	EPHA2	EPHA2	0	1000
PON	ERBB2	ERBB2	0.3	1000
PON	ERBB4	ERBB4	27	1000
PON	ERK1	MAPK3	90	1000
PON	FAK	PTK2	94	1000
PON	FGFR1	FGFR1	0.15	1000
PON	FGFR3	FGFR3	0.9	1000
PON	FLT3	FLT3	0	1000
PON	GSK3B	GSK3B	97	1000
PON	IGF1R	IGF1R	71	1000
PON	IKK-alpha	CHUK	0.2	1000
PON	IKK-beta	IKBKB	1.4	1000
PON	INSR	INSR	47	1000
PON	JAK2(JH1domain-catalytic)	JAK2	9.5	1000
PON	JAK3(JH1domain-catalytic)	JAK3	0	1000
PON	JNK1	MAPK8	63	1000
PON	JNK2	MAPK9	3.9	1000
PON	JNK3	MAPK10	66	1000
PON	KIT	KIT	0	1000
PON	KIT(D816V)	KIT	2.6	1000
PON	KIT(V559D,T670I)	KIT	0.05	1000
PON	LKB1	STK11	81	1000
PON	LYN	LYN	0	1000
PON	MAP3K4	MAP3K4	71	1000
PON	MAPKAPK2	MAPKAPK2	100	1000
PON	MARK3	MARK3	82	1000
PON	MEK1	MAP2K1	94	1000
PON	MEK2	MAP2K2	81	1000
PON	MET	MET	79	1000
PON	MKNK1	MKNK1	53	1000
PON	MKNK2	MKNK2	0.6	1000
PON	MLK1	MAP3K9	95	1000
PON	p38-alpha	MAPK14	0	1000
PON	p38-beta	MAPK11	0	1000
PON	PAK1	PAK1	99	1000
PON	PAK2	PAK2	100	1000
PON	PAK4	PAK4	100	1000
PON	PCTK1	CDK16	32	1000
PON	PDGFRA	PDGFRA	0.3	1000
PON	PDGFRB	PDGFRB	0	1000
PON	PDPK1	PDPK1	88	1000
PON	PIM1	PIM1	100	1000
PON	PIM3	PIM3	98	1000
PON	PKAC-alpha	PRKACA	8.1	1000
PON	PLK1	PLK1	86	1000
PON	PRKCE	PRKCE	67	1000
PON	RAF1	RAF1	11	1000
PON	RET	RET	0	1000
PON	ROCK2	ROCK2	52	1000
PON	RSK2(Kin.Dom.1-N-terminal)	RPS6KA3	79	1000
PON	SNARK	NUAK2	94	1000
PON	SRC	SRC	0	1000
PON	SRPK3	SRPK3	95	1000
PON	TGFBR1	TGFBR1	85	1000
PON	TIE2	TEK	0.05	1000
PON	TRKA	NTRK1	0.2	1000
PON	TSSK1B	TSSK1B	62	1000
PON	TYK2(JH1domain-catalytic)	TYK2	8.6	1000
PON	ULK2	ULK2	73	1000
PON	VEGFR2	KDR	0.45	1000
PON	YANK3	STK32C	66	1000
PON	YES	YES1	2	1000
PON	ZAP70	ZAP70	92	1000

## Sheet: Figure 6
Figure 6b
		A375 cells
		Normalized pERK values (%)
	Concentration (nM)	Ponatinib		PHI1
		Average	SEM	Average	SEM
	100	98.0767	3.72763	103.99	18.6998
	300	52.06	7.18575	105.277	6.79469
	500	16.7667	6.11484	99.4867	4.05871
	1000	5.87333	1.84183	74.14	8.676
	3000	1.96333	1.5533	49.16	10.3766
		SKMEL239 C4 cells
		Normalized pERK values (%)
	Concentration (nM)	Ponatinib		PHI1
		Average	SEM	Average	SEM
	100	96.2667	4.15525	99.5233	0.476667
	300	75.5867	9.215	66.3633	15.3111
	500	37.2267	10.7461	43.05	8.70526
	1000	21.4567	9.11674	11.4133	5.22533
	3000	2.81333	1.10942	3.26333	1.81932
Figure 6d
		SKMEL239 C4 cells
		Normalized pERK values (%)
	Concentration (nM)	Ponatinib (+Enco)		PHI1 (+Enco)
		Average	SEM	Average	SEM
	100	98.6916	12.6494	61.5367	7.09248
	300	66.8257	10.1808	19.5633	5.91372
	500	43.7366	6.12591	18.0867	6.57482
	1000	13.8351	3.55304	5.91667	2.44554
	3000	1.95865	1.27743	0	0
Figure 6f
							SKMEL239 C4 cells
							Normalized pERK values (%)
						Concentration (nM)	LY3002920 (-Enco)	LY3002920 (+Enco)
							Average	Average
						30	79.505	73.65
						100	18.87	35.045
						300	7.365	8
						500	4.18	5.975
						1000	2.805	1.045
						3000	1.785	0.08
Figure 6h
							SKMEL239 C4 cells
							Normalized pERK values (%)
						Concentration (nM)	AZ-628 (-Enco)	AZ-628 (+Enco)
							Average	Average
						30	52.945	53.805
						100	20.295	33.145
						300	6.745	14.65
						500	5.17	11.87
						1000	0.805	3.125
						3000	0.005	1.365
Figure 6j
							SKMEL239 C4 cells
							Normalized pERK values (%)
						Concentration (nM)	TAK-632 (-Enco)	TAK-632 (+Enco)
							Average	Average
						30	75.78	74.465
						100	43.855	40.16
						300	17.41	8.365
						500	4.495	2.61
						1000	1.7	1.055
						3000	0.44	0.905

## Sheet: Figure 7
Figure 7b
		H1666 cells
		Normalized pERK values (%)
	Concentration (nM)	PHI1 (+Enco)		PHI1 (+Enco)
		Average	SEM	Average	SEM
	100	181.127	17.7713	87.9367	25.1492
	300	190.607	29.3674	84.6	20.4845
	500	153.17	19.7698	63.09	15.2729
	1000	83.6	18.4687	35.4967	11.4019
	3000	30.8167	11.1822	7.11	3.32147
		H2087 cells
		Normalized pERK values (%)
	Concentration (nM)	PHI1 (+Enco)		PHI1 (+Enco)
		Average	SEM	Average	SEM
	100	149.65	17.156	108.653	38.9803
	300	127.113	20.5385	69.9967	24.7995
	500	134.16	26.9476	51.56	10.1746
	1000	109.64	30.3012	47.53	17.8668
	3000	91.06	24.7106	22.2633	12.5285
		SKMEL30 cells
		Normalized pERK values (%)
	Concentration (nM)	PHI1 (+Enco)		PHI1 (+Enco)
		Average	SEM	Average	SEM
	100	208.03	3.76	338.64	59.15
	300	205.395	4.545	282.05	51.28
	500	189.46	25.92	160.195	16.605
	1000	162.54	53.7	160.36	33.01
	3000	142.385	80.695	62.65	4.27
		SKMEL2 cells
		Normalized pERK values (%)
	Concentration (nM)	PHI1 (+Enco)		PHI1 (+Enco)
		Average	SEM	Average	SEM
	100	289.095	77.085	571.39	54.48
	300	312.42	53.76	501.835	91.695
	500	222.24	65.2	381.37	62.05
	1000	249.925	36.065	313.94	78.67
	3000	140.38	26.29	127.605	48.375
Figure 7d
							H1666 cells
							Normalized pERK values (%)
						Concentration (nM)	TAK-632 (-Enco)	TAK-632 (+Enco)
							Average	Average
						100	129.72	183.92
						300	115.96	135.12
						500	101.27	115.765
						1000	75.795	62.3
						3000	35.65	15.625
							H2087 cells
							Normalized pERK values (%)
						Concentration (nM)	TAK-632 (-Enco)	TAK-632 (+Enco)
							Average	Average
						100	72.645	54.35
						300	50.95	41.94
						500	24.7	21.01
						1000	15.765	12.94
						3000	5.385	2.195
							SKMEL30 cells
							Normalized pERK values (%)
						Concentration (nM)	TAK-632 (-Enco)	TAK-632 (+Enco)
							Average	Average
						100	132.4	127.455
						300	92.635	85.24
						500	73.715	57.665
						1000	45.86	29.895
						3000	16.665	7.455
							SKMEL2 cells
							Normalized pERK values (%)
						Concentration (nM)	TAK-632 (-Enco)	TAK-632 (+Enco)
							Average	Average
						100	202.905	260.57
						300	156.28	117.94
						500	120.28	74.675
						1000	88.625	41.4
						3000	35.31	6.375
Figure 7f							H1666 cells
							Normalized pERK values (%)
						Concentration (nM)	Vemurafenib (-Enco)	Vemurafenib (+Enco)
							Average	Average
						100	66.78	131.58
						300	50.79	114.325
						500	68.655	103.54
						1000	48.195	66.205
						3000	37.84	74.61
							H2087 cells
							Normalized pERK values (%)
						Concentration (nM)	Vemurafenib (-Enco)	Vemurafenib (+Enco)
							Average	Average
						100	124.16	156.215
						300	153.345	163.09
						500	140.535	143.615
						1000	155.02	132.825
						3000	177.505	99.74
							SKMEL30 cells
							Normalized pERK values (%)
						Concentration (nM)	Vemurafenib (-Enco)	Vemurafenib (+Enco)
							Average	Average
						100	239.675	667.14
						300	529.125	739.885
						500	427.27	737.96
						1000	595.245	719.525
						3000	713.505	781.545
							SKMEL2 cells
							Normalized pERK values (%)
						Concentration (nM)	Vemurafenib (-Enco)	Vemurafenib (+Enco)
							Average	Average
						100	147.355	426.745
						300	313.24	351.72
						500	244.695	373.06
						1000	443.47	398.335
						3000	556.66	466.195

## Sheet: Sup Figure 1
Supp. Figure 1d
		Normalized pERK (%)
	Concentration (μM)	Average	SEM
	0	100	0
	0.3	94.37	4.27
	0.5	93.68	0.09
	1	79.8	0.9
	3	72.04	1.66
	5	59.71	1.76
	10	44.69	3.64
Supp. Figure 1e
		Normalized pERK (%)
	Concentration (μM)	Average	SEM
	0	100	0
	0.03	92.67	0.33
	0.05	91	1
	0.1	90	1.15
	0.3	80.67	0.88
	0.5	80.67	1.2
	1	71	5
	3	51.5	0.5
	5	29.33	3.18
	10	22	2.52
	30	14	3.06
	50	11.33	0.88
	100	1	2.52
Supp. Figure 1f
	pERK Fluorescence
	Vemurafenib 0.5 μΜ		Trametinib 0.1 μΜ
	Average	SEM	Average	SEM
	27958	540.7	5877	364.7

## Sheet: Sup Figure 2
Supp. Figure 2
			Normalized pERK
			Regular Media	0.5μM Vemurafenib	0.1μM Trametinib	Regular Media	0.5μM Vemurafenib
			Average	Average	Average	Average	Average
		Controls	100	92.5	8.5
		5μM Hesperadin				-1.5	-9.5
		Controls	100	92.5	8.5
		5μM WZ8040				44.5	33.5
		Controls	100	92.5	8.5
		5μM OSI-930				39.5	23.5
		Controls	100	92.5	8.5
		5μM Nilotinib (AMN-107)				41.5	27
		Controls	100	92.5	8.5
		5μM Cabozantinib				54	42.5
		Controls	100	92.5	8.5
		5μM AZD7762				37.5	26
		Controls	100	92.5	8.5
		5μM VX-680				43	33
		Controls	100	92.5	8.5
		5μM AT7867				62	45.5
		Controls	100	92.5	8.5
		5μM Enzastaurin (LY317615)				31.5	27.5
		Controls	100	92.5	8.5
		5μM DCC-2036 (Rebastinib)				23.5	14
		Controls	100	92.5	8.5
		5μM SNS-314				49	38
		Controls	100	92.5	8.5
		5μM Aurora A Inhibitor I				37.5	37.5
		Controls	100	92.5	8.5
		5μM WZ3146				44.5	38
		Controls	100	92.5	8.5
		5μM WZ4002				50	43
		Controls	100	92.5	8.5
		5μM PD153035 HCl				61	50.5
		Controls	100	92.5	8.5
		5μM HMN-214				50	45
		Controls	100	92.5	8.5
		5μM GSK1838705A				47.5	41

## Sheet: Sup Figure 3
Supp. Figure 3
		Inhibition (%) by ZLYTE
	Concentration (nM)	Ponatinib (BRAFV600E)	Ponatinib (BRAFWT)	Ponatinib (Abl1)	Ponatinib (FGFR1)	Ponatinib (FLT3)	Ponatinib (KIT)	Ponatinib (PDGFRAalpha)
		Average	Average	Average	Average	Average	Average	Average
	5000	103.5	83.5	99.5	97.5	100	60.5	93.5
	1670	101.5	73.5	100	94.5	99.5	39	91
	556	99.5	58	99	89.5	99	27	95
	185	92	41	94.5	74	95.5	11	85.5
	61.7	83.5	21	75	46.5	88.5	6.5	53.5
	20.6	59	7.5	45	22.5	72	1	21.5
	6.86	37	6	20	8	43.5	2.5	-0.5
	2.29	16.5	6.5	14.5	6	18	0.5	-6
	0.762	1.5	3.5	5.5	6.5	12	2	-9.5
	0.248	6	7.5	3.5	4.5	8	-1	-13.5

## Sheet: Sup Figure 5
		Inhibition (%) by ZLYTE
	Concentration (nM)	Vemurafenib (BRAFV600E)	Ponatinib (BRAFV600E)	AZ-628 (BRAFV600E)	TAK-632 (BRAFV600E)	Dabrafenib (BRAFV600E)	LY3009120 (BRAFV600E)
		Average	Average	Average	Average	Average	Average
	5000	96.5	103.5	100.5	102	99.5	106.015
	1670	96	101.5	101.5	100	99.5	101.83
	556	92	99.5	98.5	97.5	100	100.875
	185	86	92	97	90.5	97.5	100.46
	61.7	70.5	83.5	97	65	101	86.785
	20.6	48	59	95.5	28.5	99	71.445
	6.86	12	37	85.5	-2	85	42.31
	2.29	2.5	16.5	76	-0.5	66	27.475
	0.762	-13.5	1.5	52.5	-22	29	12.79
	0.248	5.5	6	27.5	5	19	13.12
		Inhibition (%) by ZLYTE
	Concentration (nM)	Vemurafenib (BRAFWT)	Ponatinib (BRAFWT)	AZ-628 (BRAFWT)	TAK-632 (BRAFWT)	Dabrafenib (BRAFWT)	LY3009120 (BRAFWT)
		Average	Average	Average	Average	Average	Average
	5000	92	83.5	100.5	98.5	99.5	102.5
	1670	86.5	73.5	97	92	102.5	101.5
	556	82	58	92	67.5	100.5	93.5
	185	69.5	41	86.5	32.5	101	63
	61.7	47.5	21	80.5	10.5	96	38.5
	20.6	28.5	7.5	72	3.5	90.5	22.5
	6.86	14.5	6	52.5	2.5	64	17
	2.29	6.5	6.5	35.5	2	34	15
	0.762	4	3.5	13.5	1.5	17.5	15.5
	0.248	5.5	7.5	14	7	12	16
		Inhibition (%) by ZLYTE
	Concentration (nM)	Encorafenib (BRAFV600E)	Encorafenib (BRAFWT)
		Average	Average
	1000	99	100
	333	99	101.5
	111	99	101
	37	99.5	98.5
	12.3	95.5	86.5
	4.12	80	52.5
	1.37	53	23.5
	0.457	21	11.5
	0.152	7	8.5
	0.0495	1.5	6

## Sheet: Sup Figure 10c
Supp. Figure 10c
		Normalized pERK values (%)
	Concentration (nM)	Ponatinib
		Average
	100	126.86
	500	82.26
	1000	72.54
	3000	9.8
	10000	5.34

## Sheet: Sup Figure 11
Supp. Figure 11
	A375													SK-MEL-239 C4													SK-MEL-30
	Control	PON 0.1	PON 0.5	PON 1	PON 5	PON 10	VEM 0.1	VEM 0.5	VEM 1	VEM 5	VEM 10			Control	PON 0.1	PON 0.5	PON 1	PON 5	PON 10	VEM 0.1	VEM 0.5	VEM 1	VEM 5	VEM 10			Control	PON 0.1	PON 0.5	PON 1	PON 5	PON 10	VEM 0.1	VEM 0.5	VEM 1	VEM 5	VEM 10
	4104	2551	395	299	385	640	5072	1356	1144	1027	363			20634	7728	9398	1060	700	614	19581	12280	7810	20564	74174			19387	77964	13480	2957	637	776	17151	42286	28589	17110	24256
	2087	1763	353	457	447	151	1336	1247	1540	1178	268			8330	5865	6603	4973	2405	1315	21720	3124	23497	18793	1805			52527	73150	5905	21746	408	499	18792	32982	10124	7248	1016
	6209	1576	1303	239	412	433	2713	1164	2546	1983	34			14711	21780	7905	4281	1831	536	31557	6239	19706	20527	10868			52360	18653	4770	1842	615	495	47719	21958	14186	2060	1888
	4760	304	356	361	376	386	5301	1165	1024	894	82			31857	5540	2482	7989	651	492	15855	7666	16324	27302	12933			73657	22068	30816	5297	595	933	55113	24776	27593	1229	4278
	8888	451	411	463	315	370	2051	1025	3667	946	373			56706	16834	1716	5518	421	387	22348	3893	8813	18883	4067			7241	60086	1938	2416	730	560	31614	29100	32378	1028	1260
	12682	496	142	299	402	297	938	886	1381	619	239			61347	10446	5467	2189	736	1134	28027	16317	17351	31920	48492			28507	15388	53083	11052	727	609	21498	42246	43036	6848	2450
	13030	836	1847	292	401	1044	1353	217	4634	728	709			16183	11164	3092	1857	724	928	13645	29283	43795	22730	34809			28133	16258	23442	3941	957	679	16089	12751	27832	7434	814
	5876	1536	2028	189	492	658	1608	777	313	1116	642			38230	5474	3988	1421	1689	1557	38329	7520	29263	11497	64027			4160	24308	20556	2370	431	539	23076	28949	40487	5257	3966
	9769	3572	143	241	345	614	4149	652	161	476	324			35802	19089	2245	12501	431	1188	19861	18354	36041	18540	18880			3046	4371	16180	4168	362	344	51705	4539	39079	3886	9173
	6881	1269	364	317	527	325	1865	3830	2798	572	409			25143	18132	3331	2403	3115	674	11017	22135	14838	26954	943			31479	57048	19795	4051	987	479	54065	31149	14643	10563	699
	12589	1008	347	616	492	531	1272	4199	4465	2937	454			31240	14475	2565	788	1524	507	19293	25196	23455	5870	6481			1945	9517	2814	27108	591	609	42434	33595	13554	12807	7761
	11503	1625	1422	175	217	332	1140	1731	545	1229	295			22573	9831	3763	10889	1719	1522	46404	26392	16629	8621	8922			29514	19595	3096	11591	4054	797	55455	43807	25756	2055	1125
	27587	781	859	278	323	487	1796	887	626	779	265			45654	7450	3410	4517	3117	791	26862	17850	26476	12465	3644			52448	75918	28138	5704	3085	522	34014	27733	22067	5097	738
	11995	759	1309	293	371	392	1890	740	320	770	357			17316	12392	4935	2435	4730	463	14564	48523	19760	10009	3280			19911	128626	26174	10065	7474	577	14246	48642	38957	7247	1048
	13317	3322	4547	489	478	618	1395	2110	310	1929	481			18716	9517	2786	724	5210	500	39531	18428	23469	10269	4192			32803	75508	16283	35793	1115	615	31842	28590	24259	6592	950
	9303	1890	174	549	389	509	687	2109	264	243	565			31893	10490	5766	5909	3749	560	15718	44714	45282	54698	762			51241	6422	3375	4826	716	519	12639	21710	33781	14717	789
	7823	3377	173	665	291	509	2187	1194	2230	506	428			38282	6594	1741	5563	2870	691	8127	45356	13106	20559	1873			12770	62589	11677	3499	526	632	21789	25182	16673	6879	1249
	11541	3332	2590	104	360	475	640	3426	994	491	295			18868	8019	4434	791	2211	634	25818	32475	19958	41500	4012			13647	16833	1877	22586	487	512	21161	15335	49827	14547	11218
	5949	881	1200	95	428	462	1446	1492	465	545	584			14504	34049	14104	689	2201	523	81160	45412	7454	19063	4549			13607	23498	2419	6006	760	547	5165	65313	50378	2676	11677
	9935	1045	1569	239	290	285	2328	2904	3838	2376	436			17222	22967	5434	3428	679	935	27461	25351	31757	31788	20178				9137	1839	3464	529	481	23392	47367		2094	12181
	6980	2668	298	307	308	318	2059	1545	3032	2759	747			34761	36146	2016	5252	674	2372	15384	28729	4551	17705	23029				78045	1652	2505	463	442	26762	75504		3527	10851
	8927	1030	2512	162	381	324	3115	970	1688	496	335			17803	11412	1935	562	663	5231	54655	33043	8341	18601	15052				62818	1487	4391	383	528	32194	44902		9894	889
	8457	904	345	263	590	724	1749	2682	383	371	381			12295	4829	3230	703	1543	857		35778	8163	29649	16271				27570	7541	5360	447	693	43830			13463	599
	4477	1156	302	311	216	485	1043	1774	381	801	217			19149	12112	2192	10093	935	1480		18717	5028	4750	2589				19420	34464	36705	2861	399	26549			9258	477
	6348	1470	373	176	379	354	3231	690	236	461	385			31285		818	1158	1707	902			4708	7855	6876					15961	3493	489	358	21303			2280	458
	8770	1702	456	170	535	146	1759	1296	399	263	396					8995	4518	823	493	14922			15926	3840					8995	4518	823	493	14922			15926	3840
	11047	372	321	465	377	87	5165	2237	2631	409	411					1286	490	397	414	58239			8609	815					1286	490	397	414	58239			8609	815
	24147	1285	333	305	418	200	2304	1409	776	382	386					16502	2276	802	1002	25495			9343	464					16502	2276	802	1002	25495			9343	464
	4002	1526	342	216	504	201	1194	1631	208	645	204					5298	1078	10001	676	47631			2872	4732					5298	1078	10001	676	47631			2872	4732
	12442	2396	255	314	794	83	1625	2740	1034	341	380					10480	4237	4922	783	6880			4128						10480	4237	4922	783	6880			4128

[truncated: 6 more sheets: Sup Figure 13, Sup Figure 16, Sup Figure 17, Sup Figure 18, Sup Figure 20, Sup Figure 22]
